# Supplementary material for: The Effect of Preoperative Anemia on Blood Transfusion Outcomes in Major Head and Neck Cancer Surgery
Source: Cancers (Basel). 2025 Jun 25;17(13):2136. doi: 10.3390/cancers17132136 (PMC12248554; doi:10.3390/cancers17132136)
Supplement: Supplementary file 1 [file cancers-17-02136-s001.zip]

Archive with 1 entries (1 files):
- cancers-3655305-supplementary.xlsx
