# Supplementary material for: The Effect of Preoperative Anemia on Blood Transfusion Outcomes in Major Head and Neck Cancer Surgery
Source: Cancers (Basel). 2025 Jun 25;17(13):2136. doi: 10.3390/cancers17132136 (PMC12248554; doi:10.3390/cancers17132136)
Supplement: Supplementary file 1 [file cancers-17-02136-s001.zip › cancers-3655305-supplementary.xlsx]

## Sheet: Sheet1
Variable	not missing preop hgb (%)	missing preop hgb (%)	p-value
Sex
Male	224 (88)	32 (13)	0.389
Female	90 (84)	17 (16)
Age (yrs, Mean [SD])	61.1 [12.29]	63.0 [12.14]	0.3188
Number of Comorbidities			0.638
0	127 (85)	22 (15)
1	98 (88)	14 (13)
2+	61 (85)	14 (13)
Missing	28 (93)	2 (7)
T stage			0.84
T0/Tis	35 (90)	4 (10)
T1	38 (84)	7 (16)
T2	75 (84)	14 (16)
T3	33 (83)	7 (18)
T4	105 (88)	14 (12)
Missing	28 (90)	3 (10)
N Stage			0.416
N0	191 (88)	25 (12)
N+	119 (84)	23 (16)
Missing	4 (80)	1 (20)
Cancer Stage			0.3
Stage 0-II	85 (90)	10 (11)
Stage III-IV	201 (84)	37 (16)
Missing	28 (93)	2 (7)
Smoking			0.672
Current	93 (84)	18 (16)
Former	106 (86)	17 (14)
Never	78 (90)	9 (10)
Missing	37 (88)	5 (12)
EtOH			0.257
Current	171 (85)	30 (15)
Former	34 (81)	8 (19)
Never	63 (89)	8 (11)
Missing	46 (87)	3 (6)
BMI (categorical)			0.675
Underweight	19 (79)	5 (21)
Normal Weight	122 (86)	20 (14)
Overweight	91 (88)	12 (12)
Obese	54 (84)	10 (16)
BMI (continuous, Mean [SD])	25.7 [5.73]	25.9 [7.08]	0.7381
Cancer recurrence			0.323
Yes	49 (91)	5 (9)
No	265 (86)	44 (14)
Primary cancer site			0.937
Oral cavity	203 (86)	34 (14)
Oropharynx	13 (81)	3 (19)
Hypopharynx	7 (88)	1 (13)
Larynx	9 (100)	0 (0)
Paranasal Sinus	19 (82)	4 (17)
Skin	31 (86)	5 (14)
Salivary Gland	13 (93)	1 (7)
Thyroid	2 (100)	0 (0)
Unknown	1 (100)	0 (0)
Other	16 (94)	1 (6)
Type of cancer			0.14
SCC	247 (85)	43 (15)
NSCC	67 (92)	6 (8)
Type of flap			0.454
RFFF	157 (85)	27 (15)
FFF	73 (91)	7 (9)
ALT	48 (87)	7 (13)
Other	36 (82)	8 (18)
Neck dissection			0.781
None	57 (85)	19 (15)
Right	95 (89)	12 (11)
Left	75 (84)	14 (16)
Bilateral	85 (88)	12 (12)
Clavien-Dindo Class			0.668
0-IIIa	239 (85)	41 (15)
IIIb-V	46 (88)	6 (12)
Transfusion			1.000
No	255 (86)	40 (14)
Yes	59 (87)	9 (13)
